# Supplementary material for: Sociodemographic and Lifestyle Determinants of HIF-1α Response to Blood Donation and Hematopoietic Factors: Epidemiological and Public Health Perspectives from Voluntary Donors
Source: Epidemiologia (Basel). 2026 Jan 5;7(1):9. doi: 10.3390/epidemiologia7010009 (PMC12821670; doi:10.3390/epidemiologia7010009)
Supplement: Supplementary file 1 [file epidemiologia-07-00009-s001.zip]

Archive with 1 entries (1 files):
- epidemiologia-3985458 - supplementary.pdf
